# Supplementary material for: Scalable Sacrificial Templating to Increase Porosity and Platinum Utilisation in Graphene-Based Polymer Electrolyte Fuel Cell Electrodes
Source: Nanomaterials (Basel). 2021 Sep 28;11(10):2530. doi: 10.3390/nano11102530 (PMC8539662; doi:10.3390/nano11102530)
Supplement: Supplementary file 1 [file nanomaterials-11-02530-s001.zip]

Archive with 1 entries (1 files):
- nanomaterials-1304910-supplementary.pdf
